# Supplementary material for: Triarylborane-“Click” Fluorescent Tag for Orthogonal Amino Acid Labelling, Interactions with DNA, Protein, and Cyclodextrins
Source: Pharmaceuticals (Basel). 2023 Aug 25;16(9):1208. doi: 10.3390/ph16091208 (PMC10535762; doi:10.3390/ph16091208)
Supplement: Supplementary file 1 [file pharmaceuticals-16-01208-s001.zip]

Archive with 1 entries (1 files):
- pharmaceuticals-2552615-supplementary.pdf
